# Supplementary material for: Comparative transcriptome analysis reveals important roles of nonadditive genes in maize hybrid An’nong 591 under heat stress
Source: BMC Plant Biol. 2019 Jun 24;19:273. doi: 10.1186/s12870-019-1878-8 (PMC6591960; doi:10.1186/s12870-019-1878-8)
Supplement: Supplementary file 7 — Table S1. Gene-specific primers used for qRT-PCR analysis. (XLS 30 kb) [file 12870_2019_1878_MOESM7_ESM.xls]

## Sheet: Sheet1
Table S1. Gene-specific primers used for qRT-PCR analysis.
ID	Gene name	Primer 5´-->3´
1	GRMZM2G063676-F	GCTGAAGCTGGCTTGACAAC
2	GRMZM2G063676-R	GTCTCGGCTCCTTCCCAAAA
3	GRMZM2G112165-F	GAGGATCATGAAGGCACAGG
4	GRMZM2G112165-R	TGTCATTCTTGTCAGCCTCG
5	GRMZM2G158232-F	GAGGACAAGGACGACAAGTG
6	GRMZM2G158232-R	CCTTGACCTGATCCACCTTG
7	GRMZM2G416120-F	GAAGAGGGCATTGTACCAGG
8	GRMZM2G416120-R	TTGGAGGCAATGGTGTGTAC
9	GRMZM2G428391-F	GCCTACAATATGCGCAACAC
10	GRMZM2G428391-R	GGTTGTTGTCGAGCCAATTG
11	GRMZM5G872256-F	GTACGTGACGTTCCTTGCG
12	GRMZM5G872256-R	CTGGTTCTCAGGCGGGTA
13	GRMZM2G057186-F	ATTTCACAAAAGTTGGCCAG
14	GRMZM2G057186-R	AATAACATTTGGAGCCCGAT
15	GRMZM2G364069-F	AAGAAGCTCTCTCTTTCGCG
16	GRMZM2G364069-R	CCCAGCTGACGAATAGTGAC
17	GRMZM2G134980-F	GGGTGAGAAGGTCGTTCAGG
18	GRMZM2G134980-R	CTCCAGTGACGGTATCAGGC
19	GRMZM2G536644-F	AAATGTTCTGGAGAGGGGCG
20	GRMZM2G536644-R	TTGGTCCAGCATCACCTTCC
21	GAPDH-F	ATCAACGGCTTCGGAAGGAT
22	GAPDH-R	CCGTGGACGGTGTCGTACTT
