# Supplementary material for: Comparative transcriptome analysis reveals important roles of nonadditive genes in maize hybrid An’nong 591 under heat stress
Source: BMC Plant Biol. 2019 Jun 24;19:273. doi: 10.1186/s12870-019-1878-8 (PMC6591960; doi:10.1186/s12870-019-1878-8)
Supplement: Supplementary file 11 — Table S5. Comparative analysis of alternative splicing events of the 19 genes enriched in the GO term response to heat. (XLSX 14 kb) [file 12870_2019_1878_MOESM11_ESM.xlsx]

## Sheet: Sheet1
Table S5. Comparative analysis of alternative splicing events of the 19 genes enriched in the GO term response to heat.
Samples	Gene name	Total events	TSS	TTS	SKIP	XSKIP	MSKIP	IR	XIR	AE	XAE
CR	GRMZM2G111475	3	1	1							1
	GRMZM5G803365	11	1	1	3	1	1	1	1	2
	GRMZM2G002220	3	1	1						1
	GRMZM5G856084	2	1	1
	GRMZM2G114793	2	1	1
	GRMZM2G458208	1	1
	GRMZM2G162968	2	1	1
	GRMZM2G149647	1	1
	GRMZM2G306679	0
	GRMZM2G366532	1		1
	GRMZM2G416120	3	1	1				1
	GRMZM2G043147	1	1
	GRMZM2G364069	2	1	1
	GRMZM2G134980	1		1
	GRMZM2G144020	9	1	1	1			1	1	4
	GRMZM2G155242	2	1	1
	GRMZM5G804658	0
	GRMZM2G070863	2	1	1
	GRMZM2G415007	2	1	1
R	GRMZM2G111475	3	1	1							1
	GRMZM5G803365	11	1	1	3	1	1	1	1	2
	GRMZM2G002220	3	1	1						1
	GRMZM5G856084	2	1	1
	GRMZM2G114793	2	1	1
	GRMZM2G458208	2	1	1
	GRMZM2G162968	2	1	1
	GRMZM2G149647	1	1
	GRMZM2G306679	0
	GRMZM2G366532	1		1
	GRMZM2G416120	3	1	1				1
	GRMZM2G043147	5	1	1					1	1	1
	GRMZM2G364069	2	1	1
	GRMZM2G134980	1		1
	GRMZM2G144020	15	1	1	1			3	4	5
	GRMZM2G155242	2	1	1
	GRMZM5G804658	4	1	1	2
	GRMZM2G070863	2	1	1
	GRMZM2G415007	2	1	1
CS	GRMZM2G111475	3	1	1							1
	GRMZM5G803365	11	1	1	3	1	1	1	1	2
	GRMZM2G002220	3	1	1						1
	GRMZM5G856084	2	1	1
	GRMZM2G114793	2	1	1
	GRMZM2G458208	1	1
	GRMZM2G162968	2	1	1
	GRMZM2G149647	1	1
	GRMZM2G306679	0
	GRMZM2G366532	1		1
	GRMZM2G416120	3	1	1				1
	GRMZM2G043147	5	1	1					1	1	1
	GRMZM2G364069	2	1	1
	GRMZM2G134980	1		1
	GRMZM2G144020	2		1						1
	GRMZM2G155242	2	1	1
	GRMZM5G804658	0
	GRMZM2G070863	2	1	1
	GRMZM2G415007	2	1	1
S	GRMZM2G111475	9	2	2		1		1		2	1
	GRMZM5G803365	11	1	1	3	1	1	1	1	2
	GRMZM2G002220	3	1	1						1
	GRMZM5G856084	2	1	1
	GRMZM2G114793	2	1	1
	GRMZM2G458208	2	1	1
	GRMZM2G162968	3	1	2
	GRMZM2G149647	1	1
	GRMZM2G306679	1	1
	GRMZM2G366532	1		1
	GRMZM2G416120	3	1	1				1
	GRMZM2G043147	7	1	1					2	1	2
	GRMZM2G364069	3	1	2
	GRMZM2G134980	1		1
	GRMZM2G144020	13	1	1	3			1	2	5
	GRMZM2G155242	2	1	1
	GRMZM5G804658	4	1	1	2
	GRMZM2G070863	3	1	2
	GRMZM2G415007	2	1	1
CF1	GRMZM2G111475	3	1	1							1
	GRMZM5G803365	11	1	1	3	1	1	1	1	2
	GRMZM2G002220	3	1	1						1
	GRMZM5G856084	2	1	1
	GRMZM2G114793	2	1	1
	GRMZM2G458208	1	1
	GRMZM2G162968	2	1	1
	GRMZM2G149647	1	1
	GRMZM2G306679	0
	GRMZM2G366532	1		1
	GRMZM2G416120	3	1	1				1
	GRMZM2G043147	1	1
	GRMZM2G364069	2	1	1
	GRMZM2G134980	1		1
	GRMZM2G144020	10	1	1	1			1	1	5
	GRMZM2G155242	2	1	1
	GRMZM5G804658	0
	GRMZM2G070863	2	1	1
	GRMZM2G415007	2	1	1
F1	GRMZM2G111475	3	1	1							1
	GRMZM5G803365	11	1	1	3	1	1	1	1	2
	GRMZM2G002220	3	1	1						1
	GRMZM5G856084	3	2	1
	GRMZM2G114793	2	1	1
	GRMZM2G458208	2	1	1
	GRMZM2G162968	2	1	1
	GRMZM2G149647	2	1	1
	GRMZM2G306679	2	1								1
	GRMZM2G366532	1		1
	GRMZM2G416120	3	1	1				1
	GRMZM2G043147	15	1	2	3				2	4	3
	GRMZM2G364069	2	1	1
	GRMZM2G134980	1		1
	GRMZM2G144020	9	1	1	1			1	1	4
	GRMZM2G155242	2	1	1
	GRMZM5G804658	4	1	1	2
	GRMZM2G070863	2	1	1
	GRMZM2G415007	2	1	1
